# Supplementary material for: Optimization of Piezoelectric Materials and Ultrasound Imaging Transducers via Alternating Current Poling
Source: Sensors (Basel). 2026 Jul 6;26(13):4292. doi: 10.3390/s26134292 (PMC13364390; doi:10.3390/s26134292)
Supplement: Supplementary file 1 [file sensors-26-04292-s001.zip]

Archive with 1 entries (1 files):
- sensors-4372163-supplementary.pdf
